# Supplementary material for: Onset of ADL and IADL limitation among Chinese middle-aged and older adults
Source: PLoS One. 2023 Jul 17;18(7):e0287856. doi: 10.1371/journal.pone.0287856 (PMC10351716; doi:10.1371/journal.pone.0287856)
Supplement: S1 Dataset — (ZIP) [file pone.0287856.s002.zip]

Archive with 2 entries (2 files):
- ADL_IADL_Cleaned.dta
- __MACOSX/._ADL_IADL_Cleaned.dta
